# Supplementary material for: Rare X-Linked Hypohidrotic Ectodermal Dysplasia in Females Associated with Ectodysplasin-A Variants and the X-Chromosome Inactivation Pattern
Source: Diagnostics (Basel). 2022 Sep 23;12(10):2300. doi: 10.3390/diagnostics12102300 (PMC9600026; doi:10.3390/diagnostics12102300)
Supplement: Supplementary file 1 [file diagnostics-12-02300-s001.zip]

Archive with 1 entries (1 files):
- diagnostics-1927832-supplementary.pdf
